# Supplementary material for: Anti-Fibrotic and Anti-Inflammatory Role of NO-Sensitive Guanylyl Cyclase in Murine Lung
Source: Int J Mol Sci. 2023 Jul 19;24(14):11661. doi: 10.3390/ijms241411661 (PMC10380760; doi:10.3390/ijms241411661)
Supplement: Supplementary file 1 [file ijms-24-11661-s001.zip]

Archive with 1 entries (1 files):
- ijms-2466607-supplementary.pdf
